# Supplementary material for: Do regional tax incentive policies improve productivity?
Source: PLoS One. 2024 Aug 27;19(8):e0307561. doi: 10.1371/journal.pone.0307561 (PMC11349089; doi:10.1371/journal.pone.0307561)
Supplement: S1 File — (ZIP) [file pone.0307561.s003.zip]

Archive with 7 entries (5 files):
- S1_File/Regional Tax Incentives_program/
- S1_File/Regional Tax Incentives_program/data1.dta
- S1_File/Regional Tax Incentives_program/data2.dta
- S1_File/Regional Tax Incentives_program/data3.dta
- S1_File/Regional Tax Incentives_program/data4.dta
- S1_File/Regional Tax Incentives_program/data5.dta
- S1_File/
